# Supplementary material for: Ecological environmental management program promotes Schistosomiasis control in Erhai Lake of China: an analysis based on SWOT-ANP-ADAM approach
Source: Infect Dis Poverty. 2026 Apr 13;15:44. doi: 10.1186/s40249-026-01442-9 (PMC13072597; doi:10.1186/s40249-026-01442-9)
Supplement: Supplementary file 1 — Additional file 1. [file 40249_2026_1442_MOESM1_ESM.xlsx]

## Sheet: eTable1
eTable1 Summary characteristics of the included information
ID	Category	Title	Year of Publication	Journal	First author	Language
1	literature	Observational Study on the Effectiveness of Schistosomiasis Control Measures Emphasizing Infection Source Control	2016	Journal of Aerospace Medicine	Huang ZW	Chinese
2	literature	Analysis of Schistosomiasis Control Effectiveness after Achieving Transmission Control in Jurong City, Jiangsu Province	2012	Chinese Journal of Endemiology	Wang CG	Chinese
3	literature	The Role of Livestock Infection Source Control in Schistosomiasis Prevention and Control	2009	International Journal of Medical Parasitic Diseases	Jiang WS	Chinese
4	literature	Practices for Interrupting Schistosomiasis Transmission in Suzhou Industrial Park	2008	International Journal of Medical Parasitic Diseases	Lang JM	Chinese
5	literature	Effectiveness of Comprehensive Schistosomiasis Control in Linxiang City, from 2004 to 2012	2013	Chinese Journal of Schistosomiasis Control	Ai ZY	Chinese
6	literature	Evaluation of the Schistosomiasis Control Strategy Emphasizing Infection Source Control in Anhui Province	2012	Chinese Journal of Preventive Medicine	Cao ZG	Chinese
7	literature	Analysis of the Effectiveness of Comprehensive Infection Source Control for Schistosomiasis in Hubei Province, from 2007 to 2014	2016	Modern Preventive Medicine	Cao CL	Chinese
8	literature	Effectiveness of Replacing Cattle with Machinery and Forbidding Grazing on Marshlands in Marshland and Lake Schistosomiasis Endemic Areas	2014	Chinese Journal of Schistosomiasis Control	Cao CL	Chinese
9	literature	Effective Implementation of Integrated Control Measures for Schistosomiasis in Laozhou Township, Tongling County	2009	Animal Husbandry and Feed Science	Cao JR	Chinese
10	literature	Effectiveness of Latrine Renovation in Controlling Schistosome Infection in Endemic Areas of Hubei Province	2006	Journal of Public Health and Preventive Medicine	Cao Q	Chinese
11	literature	Mid-Term Evaluation of the Schistosomiasis Control Strategy Emphasizing Infection Source Control in the Poyang Lake Region	2012	Chinese Journal of Schistosomiasis Control	Zeng XJ	Chinese
12	literature	Observational Study on the Effectiveness of Infection Source Control in Preventing Schistosomiasis in Hilly Regions	2011	Journal of Tropical Diseases and Parasitology	Shen XQ	Chinese
13	literature	Research on the Schistosomiasis Control Strategy Emphasizing Infection Source Control in the Poyang Lake Region	2009	Chinese Journal of Schistosomiasis Control	Chen HG	Chinese
14	literature	Current Epidemiological Characteristics and Control Strategies of Schistosomiasis in Lake Regions of China	2011	Chinese Journal of Schistosomiasis Control	Chen HG	Chinese
15	literature	Evaluation of the Effectiveness of Infection Source Control in Preventing Schistosomiasis	2008	Prasitoses and Infectious Diseases	Chen JB	Chinese
16	literature	Observational Study on the Effectiveness of Eliminating Draft Cattle in Controlling Schistosomiasis in Fukang Village, Dongzhi County	2014	Journal of Tropical Diseases and Parasitology	Chen JL	Chinese
17	literature	Schistosomiasis Control Measures and Their Effectiveness in Jiangling County, Hubei Province (2009-2013): A Joint Provincial-Ministerial Initiative	2015	Journal of Public Health and Preventive Medicine	Chen M	Chinese
18	literature	Integrated Control of Schistosomiasis in the Plateau Plain Region of Yunnan Province	2012	Chinese Journal of Schistosomiasis Control	Chen SR	Chinese
19	literature	Effectiveness of Schistosomiasis Control Measures Emphasizing Infection Source Control in Mountainous Areas of Yunnan Province	2015	Chinese Journal of Schistosomiasis Control	Chen SR	Chinese
20	literature	Evaluation of the Effectiveness of Integrated Measures Focused on Infection Source Control for Schistosomiasis Prevention	2008	Journal of Tropical Diseases and Parasitology	Chen SY	Chinese
21	literature	Evaluation of Schistosomiasis Control Effectiveness in Hubei Province, from 2008 to 2012	2014	Journal of Public Health and Preventive Medicine	Chen YY	Chinese
22	literature	Implementation Effectiveness of the Schistosomiasis Infection Source Control Strategy in the Yongxiu County Promotion Zone, Poyang Lake Region	2015	Chinese Journal of Schistosomiasis Control	Chen Z	Chinese
23	literature	Analysis of Comprehensive Schistosomiasis Control Effectiveness in Xianning City	2012	China Tropical Medicine	Chen ZM	Chinese
24	literature	Effectiveness of Comprehensive Schistosomiasis Control Measures in Renshou County	2010	Prasitoses and Infectious Diseases	Cui SM	Chinese
25	literature	Study I on Schistosomiasis Infection Source Control Strategies in Anhui Province: Effectiveness of Comprehensive Measures Focused on Infection Source Control in Inland River Network Areas	2012	Journal of Tropical Diseases and Parasitology	Deng YJ	Chinese
26	literature	Effectiveness of Comprehensive Control Measures Focused on Infection Source Control in Preventing Schistosomiasis	2009	Journal of Tropical Diseases and Parasitology	Deng YJ	Chinese
27	literature	Evaluation of the Effectiveness of Comprehensive Schistosomiasis Control Strategies in Hilly Regions	2010	China Tropical Medicine	Ding ZJ	Chinese
28	literature	Research on Control Strategies for Exogenous Infection Sources in Schistosomiasis-Free Areas	2002	China Tropical Medicine	Ding ZJ	Chinese
29	literature	Study II on Schistosomiasis Control Measures for Mobile Fishing Boat Populations: Effectiveness of Integrated Measures Focusing on Feces Management	2009	Chinese Journal of Schistosomiasis Control	Gao Y	Chinese
30	literature	Evaluation and Analysis of the Effectiveness of the Schistosomiasis Control Demonstration and Promotion Zone Construction Project for Infection Source Control in Jiangxi Province	2019	Chinese Journal of Parasitology and Parasitic Diseases	Ge J	Chinese
31	literature	Observational Study on the Effectiveness of Field Rodent Control in Reducing Schistosomiasis Infection Sources in Shitai County, from 2018 to 2019	2022	Journal of Tropical Diseases and Parasitology	He JC	Chinese
32	literature	Research on the Effectiveness of Comprehensive Schistosomiasis Control Measures Emphasizing Infection Source Control	2011	Journal of Parasitic Biology	He JC	Chinese
33	literature	Effectiveness of Comprehensive Control Measures Focused on Infection Source Control in Preventing Schistosomiasis	2008	Chinese Journal of Schistosomiasis Control	He JC	Chinese
34	literature	Evaluation of the Effectiveness of the Schistosomiasis Control Strategy Primarily Focused on Infection Source Control	2010	Anhui Journal of Preventive Medicine	He JB	Chinese
35	literature	Effectiveness of Implementing the Schistosomiasis Control Strategy Primarily Focused on Infection Source Control in Marshland and Lake Regions	2010	Chinese Journal of Schistosomiasis Control	He LC	Chinese
36	literature	Reflections on Implementing Schistosomiasis Control Measures Emphasizing Infection Source Control in Lake Regions	2011	Chinese Journal of Schistosomiasis Control	He HB	Chinese
37	literature	The Control History of Schistosomiasis in the Dongting Lake Region	2020	Chinese Journal of Schistosomiasis Control	Hu BJ	Chinese
38	literature	Control Measures and Achievements for Schistosomiasis in the Yangtze River Basin	2018	Chinese Journal of Schistosomiasis Control	Hu BJ	Chinese
39	literature	Longitudinal Analysis of the Control Effectiveness of Infectious Oncomelania Snails in Hilly Areas of Shitai County, Anhui Province	2014	Journal of Tropical Diseases and Parasitology	Hu XW	Chinese
40	literature	Control Strategies for Exogenous Infection Sources in Schistosomiasis-Free Areas	2000	Jingmen Institute of Schistosomiasis Control and Prevention	Hu YH	Chinese
41	literature	Impact of Neglected Wildlife on Schistosomiasis Elimination in Poyang Lake Region under the "Human and Livestock" Infection Source Control Strategy	2023	JiangXi Provincial Institute Of Parasitic Diseases	Lyu SB	Chinese
42	literature	Optimization, Integration, and Demonstration of Comprehensive Schistosomiasis Control Technologies in the Dongting Lake Region	2018	Hunan Institute of Schistosomiasis Control	Luo ZH	Chinese
43	literature	Comprehensive Schistosomiasis Control in Anxiang County, Hunan Province	2018	Chinese Journal of Schistosomiasis Control	No author information	Chinese
44	literature	Approaches and Effectiveness of Controlling Schistosomiasis Infection Sources in the Four-Lake Region, Hubei Province	2014	Chinese Journal of Schistosomiasis Control	Le M	Chinese
45	literature	Effectiveness of Interconnected Infection Source Control in High-Endemic Villages for Schistosomiasis in Heqing County, Yunnan Province	2012	Journal of Tropical Diseases and Parasitology	Li BG	Chinese
46	literature	Observational Study on the Effectiveness of Health Education Combined with Infection Source Control in Schistosomiasis Prevention in Mountainous Areas	2014	Journal of Preventive Medicine Information	Li BG	Chinese
47	literature	Evaluation of the Effectiveness of Infection Source Control in the Plateau Canyon-Type Schistosomiasis Endemic Area of Yunnan Province	2012	China Tropical Medicine	Li BG	Chinese
48	literature	Preliminary Analysis of the Implementation Effectiveness of the Integrated Schistosomiasis Control Project in Heqing County	2009	Prasitoses and Infectious Diseases	Li BG	Chinese
49	literature	Effectiveness of Infection Source Control Measures for Schistosomiasis in Xidian Village, Heqing County, Yunnan Province	2009	Journal of Tropical Diseases and Parasitology	Li BG	Chinese
50	literature	Controlling Livestock-Derived Infection Sources to Interrupt Schistosomiasis Transmission Pathways	2005	Chinese Journal of Veterinary Medicine	Li H	Chinese
51	literature	Snail Control Strategies for Reducing Schistosomiasis Transmission	1999	International Journal of Medical Parasitic Diseases	Li LZ	Chinese
52	literature	Comprehensive Schistosomiasis Control Effectiveness in Honghu City, 2008–2018	2019	Chinese Journal of Schistosomiasis Control	Li RJ	Chinese
53	literature	The Process of Achieving Schistosomiasis Transmission Interruption in Jiangsu Province	2019	Chinese Journal of Schistosomiasis Control	Li W	Chinese
54	literature	SWOT Analysis of Achieving the Goal of Schistosomiasis Transmission Interruption in the Collaborative Innovation Demonstration Zone of Jiangxi Province	2019	Chinese Journal of Parasitology and Parasitic Diseases	Li YF	Chinese
55	literature	Challenges and Countermeasures Facing the Schistosomiasis Control Strategy Primarily Focused on Infection Source Control	2008	Chinese Journal of Schistosomiasis Control	Liang XY	Chinese
56	literature	Risk Assessment Analysis for Achieving Schistosomiasis Transmission Control Standards in Jiangxi Province	2013	Chinese Journal of Schistosomiasis Control	Lin DD	Chinese
57	literature	Survey on the Impact of Eliminating Draft Cattle for Schistosomiasis Infection Source Control on Farmers' Production and Livelihoods	2009	Journal of Parasitic Biology	Lin M	Chinese
58	literature	Exploring a New Approach to Schistosomiasis Control in Southern China: Controlling Infection Sources and Developing the Cattle Industry	2007	Animals Breeding and Feed	Liu EY	Chinese
59	literature	Review and Prospects of Animal Schistosomiasis Control Work in China	2015	China Animal Industry	Liu SC	Chinese
60	literature	Observational Study on the Effect of Livestock Infection Source Control on Infectious Oncomelania Snails in Schistosomiasis	2014	Chinese Journal of Vector Biology and Control	Liu ZC	Chinese
61	literature	Effectiveness of Integrated and Optimized Control Measures Primarily Focused on Livestock Infection Sources in Beach-Type Schistosomiasis Endemic Areas	2017	Journal of Tropical Diseases and Parasitology	Liu ZC	Chinese
62	literature	Implementation Effectiveness of the Schistosomiasis Control Strategy Primarily Focused on Livestock Infection Source Control	2014	China Tropical Medicine	Liu ZC	Chinese
63	literature	Evolution of Control Strategies in Hilly-Type Schistosomiasis Endemic Areas	2013	Chinese Journal of Schistosomiasis Control	Lu LT	Chinese
64	literature	Seventy Years of Schistosomiasis Control in China: History and Experience	2019	Chinese Journal of Parasitology and Parasitic Diseases	Lyu S	Chinese
65	literature	Control Measures for Animal Schistosomiasis Infection Sources in Nanjing City	2011	The Chinese Livestock and Poultry Breeding	Lyu ZD	Chinese
66	literature	Relationship between Schistosome Infection and Environmental and Behavioral Characteristics in Jingzhou Region	2012	Chinese Journal of Schistosomiasis Control	Peng XW	Chinese
67	literature	Practices and Achievements in Controlling Livestock Infection Sources for Schistosomiasis in Jiangsu Province	2011	Jiangsu Agricultural Sciences	Ren XF	Chinese
68	literature	Investigation on Natural Mortality of Oncomelania Snails in Different Environments in Jingzhou City, Hubei Province	2008	Chinese Journal of Endemiology	Rong XB	Chinese
69	literature	Survey of Major Schistosomiasis Infection Sources in Eryuan County, Yunnan Province	2011	Journal of Tropical Diseases and Parasitology	Shao ZT	Chinese
70	literature	Final Evaluation of the Medium-to-Long Term Plan for Schistosomiasis Prevention and Control in Fanchang County, Anhui Province	2016	Chinese Journal of Schistosomiasis Control	Sheng MY	Chinese
71	literature	Evaluation of Comprehensive Schistosomiasis Control Effectiveness in Zongyang County, Anhui Province, 2008～2014	2015	Anhui Journal of Preventive Medicine	Shi HF	Chinese
72	literature	Analysis of Comprehensive Schistosomiasis Control Effectiveness in Yunnan Province, 2004—2021	2022	Journal of Tropical Diseases and Parasitology	Song J	Chinese
73	literature	Review of Changes in Major Infection Sources and Control Effectiveness at Different Control Stages in the Hilly Japanese Schistosomiasis Endemic Areas of Yunnan and Sichuan	2022	Journal of Medical Pest Control	Song J	Chinese
74	literature	Study II on Schistosomiasis Infection Source Control Strategies in Anhui Province: Effectiveness of Comprehensive Measures Focused on Infection Source Control in Riparian Beach Areas	2012	Journal of Tropical Diseases and Parasitology	Su JH	Chinese
75	literature	Analysis of Comprehensive Schistosomiasis Control Effectiveness in Dengchuan Town, Eryuan County, Yunnan Province, from 2005 to 2015	2016	Prasitoses and Infectious Diseases	Su LQ	Chinese
76	literature	Evaluation of Comprehensive Control Effectiveness in Key Schistosomiasis Villages in Jiangsu Province	2009	Chinese Journal of Schistosomiasis Control	Sun LP	Chinese
77	literature	Implementing Integrated Control to Manage Livestock Infection Sources: Reflections on Agricultural Schistosomiasis Control Work in Dantu District	2012	Agricultural Equipment & Technology	Sun YZ	Chinese
78	literature	Effectiveness of Comprehensive Measures in Controlling Schistosomiasis in Aquaculture Areas	2013	Chinese Journal of Schistosomiasis Control	Tang HP	Chinese
79	literature	Evaluation of the Implementation Effectiveness of the Medium-to-Long Term Plan for Schistosomiasis Prevention and Control in Hunan Province, from 2004 to 2014	2017	Journal of Tropical Diseases and Parasitology	Tang L	Chinese
80	literature	Comprehensive Schistosomiasis Control Effectiveness in Hunan Province, from 2004 to 2019	2020	Chinese Journal of Schistosomiasis Control	Tang L	Chinese
81	literature	Experiences in Animal Schistosomiasis Prevention and Control in An County	2014	Sichuan Animal & Veterinary Sciences	Tang H	Chinese
82	literature	Observational Study on the Effectiveness of Schistosomiasis Control Emphasizing Infection Source Control in the Poyang Lake Region, from 2009 to 2014	2015	Chinese Journal of Schistosomiasis Control	Tu YH	Chinese
83	literature	Achievements and Experiences in Schistosomiasis Control in the Poyang Lake Region Since the Founding of the People's Republic	2013	Journal of Nanchang Institute of Technology	Wang ZF	Chinese
84	literature	Observational Study on the Effectiveness of Combining Wetland-to-Dryland Conversion with Eliminating Infection Sources to Control Schistosomiasis in Marshland and Polder Water Network Endemic Areas	2007	Chinese Journal of Veterinary Medicine	Wang CX	Chinese
85	literature	Evaluation of the Schistosomiasis Control Strategy Emphasizing Infection Source Control in Guichi District, Chizhou City, Anhui Province	2009	Chinese Journal of Schistosomiasis Control	Wang TP	Chinese
86	literature	The Role of Biogas Digesters in Schistosomiasis Infection Source Control	2012	Prasitoses and Infectious Diseases	Wang DH	Chinese
87	literature	Observational Study on Different Control Strategies for Schistosomiasis Infection Sources and Beach Pollution in River Beach Areas	2000	Journal of Tropical Diseases and Parasitology	Wang EM	Chinese
88	literature	Comparison of Different Schistosomiasis Infection Source Control Models in Marshland and Lake Endemic Areas	2011	Chinese Journal of Schistosomiasis Control	Wang JS	Chinese
89	literature	Development of Herbivorous Livestock and Control of the Major Infection Source for Japanese Schistosomiasis in Lake Regions	1996	Chinese Journal of Veterinary Parasitology	Wang JQ	Chinese
90	literature	Research on New Strategies for Schistosomiasis Control	2009	Strategic Study of Chinese Academy of Engineering	Wang LD	Chinese
91	literature	Preliminary Effectiveness Analysis of Comprehensive Schistosomiasis Control Primarily Focused on Infection Source Control	2007	Journal of Tropical Diseases and Parasitology	Wang MS	Chinese
92	literature	Implementation Effectiveness of the Schistosomiasis Control Strategy Emphasizing Infection Source Control During the Transmission Control Advancement Phase	2024	Modern Preventive Medicine	Wang S	Chinese
93	literature	Effectiveness of Comprehensive Control Measures Primarily Focused on Infection Source Control in Preventing Schistosomiasis	2008	Chinese Journal of Schistosomiasis Control	Wang XH	Chinese
94	literature	Long-Term Implementation Effectiveness of the Schistosomiasis Control Strategy Emphasizing Infection Source Control	2016	Journal of Parasitic Biology	Wang XL	Chinese
95	literature	Investigation of Schistosomiasis Transmission Factors after Replacing Cattle with Machinery in Jinxian County	2012	Chinese Journal of Schistosomiasis Control	Wang XY	Chinese
96	literature	Longitudinal Observation of Schistosomiasis Control Effectiveness in Gong'an County, Hubei Province	2014	Chinese Journal of Schistosomiasis Control	Wang YB	Chinese
97	literature	Field Study on Controlling Schistosomiasis in River Beach Areas by Treating Positive Snail Sites Combined with Screening and Treating Infection Sources	1997	Parasitoses and Infectious Diseases	Wu F	Chinese
98	literature	Evaluation of the Effectiveness of Constructing Harmless Public Toilets at Fishing Boat Population Gathering Points for Schistosomiasis Prevention in Zongyang County, Anhui Province	2011	Journal of Tropical Diseases and Parasitology	Wu HS	Chinese
99	literature	Implementation Effectiveness of Comprehensive Schistosomiasis Control Measures Primarily Focused on Infection Source Control	2009	Prasitoses and Infectious Diseases	Wu ZS	Chinese
100	literature	Effectiveness Evaluation of Comprehensive Measures Primarily Focused on Schistosomiasis Infection Source Control at the Polder Scale	2013	Chinese Journal of Schistosomiasis Control	Wu JY	Chinese
101	literature	Comparison of the Effectiveness of Different Schistosomiasis Control Measures in Two River Basins of Hanchuan City	2013	Chinese Journal of Schistosomiasis Control	Xiang RD	Chinese
102	literature	Evaluation of the Effectiveness of Comprehensive Schistosomiasis Control Measures Emphasizing Infection Source Control in Hanchuan City	2014	Chinese Journal of Schistosomiasis Control	Xiang RD	Chinese
103	literature	Evaluation of the Effectiveness of Achieving Schistosomiasis Transmission Control Standards in Hanchuan City	2014	International Journal of Medical Parasitic Diseases	Xiang RD	Chinese
104	literature	Preliminary Observational Study on the Effectiveness of Implementing Comprehensive Control Measures Primarily Focused on Infection Source Control in Jingkou Township, Nanchang County, Jiangxi Province	2012	Journal of Tropical Diseases and Parasitology	Xiong GQ	Chinese
105	literature	Research on Obstacle Factors in Implementing the Schistosomiasis Control Strategy Emphasizing Infection Source Control in Hilly Endemic Regions	2013	Chinese Journal of Schistosomiasis Control	Xu J	Chinese
106	literature	Impact of the Xin'anjiang Water Conservancy Project on Schistosomiasis Prevalence in the Qiandao Lake Reservoir Area	2018	Chinese Journal of Endemiology	Xu WM	Chinese
107	literature	Influence of Environmental Factors on the Growth, Development, and Distribution of Oncomelania Snails	2011	International Journal of Medical Parasitic Diseases	Xu YM	Chinese
108	literature	Evaluation of Comprehensive Schistosomiasis Control Effectiveness in Gong'an County, Hubei Province, 2009～2013	2015	Journal of Tropical Diseases and Parasitology	Xu ZG	Chinese
109	literature	Analysis of the Effectiveness of the Provincial-Ministerial Joint Action for Schistosomiasis Control in Hubei Province	2014	Chinese Journal of Parasitology and Parasitic Diseases	Xu J	Chinese
110	literature	Review and Prospects of Animal Schistosomiasis Control Work in Sichuan Province	2012	Sichuan Animal & Veterinary Sciences	Yang AG	Chinese
111	literature	Evaluation of the Effectiveness of Schistosomiasis Control Measures Emphasizing Infection Source Control in the Hilly Plain Endemic Region of Yunnan Province	2009	Chinese Journal of Schistosomiasis Control	Yang K	Chinese
112	literature	Research on Schistosomiasis Control Strategies in the Dongting Lake Region of Hunan Province	2015	Journal of Hunan University of Arts and Science (Social Science Edition	Yang PC	Chinese
113	literature	Research on Eliminating Infection Sources to Control Schistosomiasis Transmission in Three Villages of the Dongting Lake Region	1991	Chinese Journal of Schistosomiasis Control	Ye BJ	Chinese
114	literature	Four-Year Effectiveness of Comprehensive Schistosomiasis Control in Puge County, Sichuan Province	2009	Chinese Journal of Schistosomiasis Control	Yi HWL	Chinese
115	literature	Practice and Reflection on the Comprehensive Strategy Primarily Focused on Infection Source Control for Schistosomiasis in the Dongting Lake Region	2009	Chinese Journal of Schistosomiasis Control	Yi DH	Chinese
116	literature	Schistosomiasis Control Measures and Their Effectiveness in Yichang City, from 1956 to 2012	2013	Journal of Public Health and Preventive Medicine	Yu FP	Chinese
117	literature	Survey on Infection Status of Various Schistosomiasis Infection Sources in Endemic Areas	2009	Chinese Journal of Preventive Medicine	Yu Q	Chinese
118	literature	The Control History and Future Prospects of Schistosomiasis in Jingzhou City	2024	Chinese Journal of Control of Endemic Diseases	Yuan MZ	Chinese
119	literature	Evaluation of Comprehensive Schistosomiasis Control Effectiveness in Jingzhou City, from 2004 to 2018	2019	Journal of Public Health and Preventive Medicine	Yuan MZ	Chinese
120	literature	Evaluation of Comprehensive Schistosomiasis Control Effectiveness in Wuhu City, Anhui Province, from 2016 to 2020	2022	China Tropical Medicine	Zhang R	Chinese
121	literature	Observational Study on the Effectiveness of Implementing Infection Source Control-Focused Schistosomiasis Control Measures at Different Spatial Scales	2011	Journal of Tropical Diseases and Parasitology	Zhang SQ	Chinese
122	literature	Preliminary Observational Study on the Effectiveness of Implementing Comprehensive Control Measures Emphasizing Infection Source Control in Island-Type Schistosomiasis Endemic Areas	2009	Chinese Journal of Schistosomiasis Control	Zhang SQ	Chinese
123	literature	Impact of the Three Gorges Dam Project on Schistosomiasis Prevalence in the Anhui Section of the Yangtze River	2015	Chinese Journal of Preventive Medicine	Zhang SQ	Chinese
124	literature	Implementation Effectiveness of the Schistosomiasis Control Strategy Primarily Focused on Livestock Infection Source Control	2018	Guangdong Medical Journal	Zhang SW	Chinese
125	literature	Control History, Current Challenges, and Countermeasures for Animal Schistosomiasis	2022	Chinese Journal of Traditional Veterinary Science	Zhang Y	Chinese
126	literature	Effectiveness of Schistosomiasis Infection Source Control during the Transmission Control Phase in Eryuan County, Yunnan Province	2019	Chinese Journal of Schistosomiasis Control	Zhang Y	Chinese
127	literature	Relative Influence of Biological Behavior and Environmental Factors on the Distribution of Oncomelania Snails in Marshland and Lake Regions	2007	Chinese Journal of Preventive Medicine	Zhang ZJ	Chinese
128	literature	Control Strategies for Schistosomiasis in China and Their Effectiveness	2009	International Journal of Medical Parasitic Diseases	Zhou XN	Chinese
129	literature	Initial Effectiveness of Implementing the Schistosomiasis Control Strategy Emphasizing Infection Source Control in Hubei Province	2009	Chinese Journal of Schistosomiasis Control	Zhu H	Chinese
130	literature	Evaluation of the Effectiveness of Comprehensive Schistosomiasis Control Measures Emphasizing Infection Source Control	2011	Journal of Parasitic Biology	Zhu H	Chinese
131	literature	Mid-Term Evaluation of the Medium-to-Long Term Plan for Schistosomiasis Prevention and Control in Hubei Province	2015	Journal of Tropical Medicine	Zhu H	Chinese
132	literature	Schistosomiasis Control Effectiveness in a Hilly Endemic Village (Tangxi Town, Guichi District, Anhui Province)	2009	Prasitoses and Infectious Diseases	Zhu Q	Chinese
133	literature	Effectiveness of Eliminating Free-Ranging Cattle in Controlling Schistosomiasis Transmission in Anxiang County	2011	Chinese Journal of Schistosomiasis Control	Zhu SP	Chinese
134	literature	Implementation and Effectiveness Evaluation of the New Schistosomiasis Control Strategy Emphasizing Infection Source Control in Qianjiang City	2014	Journal of Public Health and Preventive Medicine	Zhu XY	Chinese
135	literature	Effectiveness and Influencing Factors of "Forbidding Grazing on Marshlands" in Controlling Schistosomiasis	2010	Chinese Journal of Preventive Medicine	Zhu HQ	Chinese
136	literature	Spatio-temporal pattern of schistosomiasis in Anhui Province, East China: Potential effect of the Yangtze River - Huaihe River Water Transfer Project	2018	Parasitology International	Cao ZG	English
137	literature	Evaluation on the effect of comprehensive control strategy of schistosomiasis with emphasis on infection source control in Anhui province	2012	Zhonghua Yu Fang Yi Xue Za Zhi	Cao ZG	English
138	literature	The prevalence and control of schistosomiasis in Poyang Lake region, China	2004	Parasitology International	Chen H	English
139	literature	Effect of comprehensive schistosomiasis control measures based on infection source control in mountainous areas of Yunnan Province	2015	Chinese Journal of Schistosomiasis Control	Chen SR	English
140	literature	New integrated strategy emphasizing infection source control to curb Schistosomiasis japonica in a marshland area of Hubei Province, China: findings from an eight-year longitudinal survey	2014	PLoS One	Chen YY	English
141	literature	Effect of schistosomiasis control strategy based on infection source control of Poyang Lake region in Yongxiu County promotion zone	2015	Chinese Journal of Schistosomiasis Control	Chen Z	English
142	literature	A municipal level approach to the management of schistosomiasis control in Peri-Peri, MG, Brazil	1992	Rev Inst Med Trop Sao Paulo	Coura Filho P	English
143	literature	Role of ecological approaches to eliminating schistosomiasis in Eryuan County evaluated by system modelling	2018	Infectious Diseases of Poverty	Dong Y	English
144	literature	Analysis of the effectiveness of control measures against Schistosoma mekongi using an intra- and inter-village model in Champasak Province, Lao PDR	2011	Parasitology International	Fukuhara K	English
145	literature	Association between Schistosoma mansoni infection and access to improved water and sanitation facilities in Mwea, Kirinyaga County, Kenya	2019	BMC Infectious Diseases	Gichuki PM	English
146	literature	Climate and urbanization drive changes in the habitat suitability of Schistosoma mansoni competent snails in Brazil	2024	Nature Communications	Glidden CK	English
147	literature	School Water, Sanitation, and Hygiene, Soil-Transmitted Helminths, and Schistosomes: National Mapping in Ethiopia	2016	PLoS Neglected Tropical Diseases	Grimes JE	English
148	literature	Study on schistosomiasis control strategy in Ertan reservoir	2001	Zhongguo Ji Sheng Chong Xue Yu Ji Sheng Chong Bing Za Zhi	Gu YG	English
149	literature	Effects of Water Source, Sanitation and Hygiene on the Prevalence of Schistosoma mansoni among School Age Children in Jawe District, Northwest Ethiopia	2020	Iranian Journal of Parasitology	Hailu T	English
150	literature	Soil microorganisms and physicochemical properties in marshlands along the Yangtze River basin at different types of land use and their effects on distribution of Oncomelania hupensis snails	2024	Chinese Journal of Schistosomiasis Control	He H	English
151	literature	Thought of schistosomiasis control strategy with emphasis on controlling sources of infection in lake and marshland endemic regions	2011	Chinese Journal of Schistosomiasis Control	He HB	English
152	literature	Survey of causes of infected Oncomelania snails and infectious sources of schistosomiasis in marshland and lake region of Jingzhou City	2011	Chinese Journal of Schistosomiasis Control	He LC	English
153	literature	Effectiveness of a comprehensive schistosomiasis japonica control program in Jiangsu province, China, from 2005 to 2008	2011	Acta Tropica	Hong Q-b	English
154	literature	Assessing the effect of an integrated control strategy for schistosomiasis japonica emphasizing bovines in a marshland area of Hubei Province, China: a cluster randomized trial	2013	PLoS Neglected Tropical Diseases	Hong XC	English
155	literature	Elimination of Schistosomiasis Japonica in China: From the One Health Perspective	2022	China Cdc Weekly	Hong Z	English
156	literature	Integrated control of rivers and ponds water as an exposure source to urogenital schistosomiasis of rural inhabitants in southern Taraba State, Nigeria	2021	Journal of Water Sanitation and Hygiene for Development	Houmsou RS	English
157	literature	Spatio-temporal patterns of schistosomiasis japonica in lake and marshland areas in China: the effect of snail habitats	2014	American Journal of Tropical Medicine and Hygiene	Hu Y	English
158	literature	Challenges and countermeasures for water conservancy combined with schistosomiasis prevention and control in China in new era	2017	Chinese Journal of Schistosomiasis Control	Jia-Sheng W	English
159	literature	Influence of livestock husbandry on schistosomiasis transmission in mountainous regions of Yunnan Province	1997	Southeast Asian Journal of Tropical Medicine and Public Health	Jiang Z	English
160	literature	Schistosome infection in Senegal is associated with different spatial extents of risk and ecological drivers for Schistosoma haematobium and S. mansoni	2021	PLoS Neglected Tropical Diseases	Jones IJ	English
161	literature	Ecological factors in schistosome transmission, and an environmentally benign method for controlling snails in a recreational lake with a record of schistosome dermatitis	2000	Parasitology International	Leighton BJ	English
162	literature	Cost-effectiveness and cost-benefit analysis on the integrated schistosomiasis control strategies with emphasis on infection source in Poyang Lake region	2009	Zhongguo Ji Sheng Chong Xue Yu Ji Sheng Chong Bing Za Zhi	Lin DD	English
163	literature	Discussion on water conservancy projects and schistosomiasis control in Poyang Lake area	2013	Chinese Journal of Schistosomiasis Control	Liu DN	English
164	literature	Impact of micro-environmental factors on survival, reproduction and distribution of Oncomelania hupensis snails	2021	Infectious Diseases of Poverty	Liu MM	English
165	literature	The new national integrated strategy emphasizing infection sources control for schistosomiasis control in China has made remarkable achievements	2013	Parasitology Research	Liu R	English
166	literature	Evaluation of the comprehensive schistosomiasis control measures with emphasis on infection source of replacing cattle with machine	2013	Zhongguo Ji Sheng Chong Xue Yu Ji Sheng Chong Bing Za Zhi	Liu W	English
167	literature	Interruption of schistosomiasis transmission in mountainous and hilly regions with an integrated strategy: a longitudinal case study in Sichuan, China	2017	Infectious Diseases of Poverty	Liu Y	English
168	literature	A call for standardised snail ecological studies to support schistosomiasis risk assessment and snail control efforts	2021	Hydrobiologia	Maes T	English
169	literature	Hydrological studies of schistosomiasis transport in Sichuan Province, China	1998	Science of The Total Environment	Maszle DR	English
170	literature	Social and economic conditions in two newly reclaimed areas in Egypt: implications for schistosomiasis control strategies	1994	Journal of Tropical Medicine and Hygiene	Mehanna S	English
171	literature	Effects of Land-Use and Environmental Factors on Snail Distribution and Trematode Infection in Ethiopia	2023	Tropical Medicine and Infectious Disease	Mereta ST	English
172	literature	Unprotected water sources and low latrine coverage are contributing factors to persistent hotspots for schistosomiasis in western Kenya	2021	PLoS One	Musuva RM	English
173	literature	Environmental factors influencing Prevention and Control of Schistosomiasis Infection in Mwea, Kirinyaga County Kenya: A cross sectional study	2021	East African Health Research Journal	Mwai J	English
174	literature	Evaluation of a programme for control of schistosoma haematobium infection in Yemen	2005	Eastern Mediterranean Health Journal	Nagi MA	English
175	literature	Liver fluke and schistosome cross-infection risk between livestock and wild mammals in Western Uganda, a One Health approach	2024	International Journal for Parasitology: Parasites and Wildlife	Namirembe D	English
176	literature	Identifying high-risk areas of schistosomiasis and associated risk factors in the Poyang Lake region, China	2010	Parasitology	Peng WX	English
177	literature	Space and time predictions of schistosomiasis snail host population dynamics across hydrologic regimes in Burkina Faso	2019	Geospatial Health	Perez-Saez J	English
178	literature	Schistosomiasis control in the People's Republic of China	1997	Parasitology Today	Ross AGP	English
179	literature	Water contact studies for the assessment of schistosomiasis infection risks in an irrigation scheme in Cameroon	1993	Irrigation and Drainage Systems	Slootweg R	English
180	literature	Water, dams, and prawns: novel ecological solutions for the control and elimination of schistosomiasis	2017	The Lancet	Sokolow SH	English
181	literature	An integrated environmental improvement of marshlands: impact on control and elimination of schistosomiasis in marshland regions along the Yangtze River, China	2017	Infectious Diseases of Poverty	Sun L-P	English
182	literature	From innovation to application: Social–ecological context, diagnostics, drugs and integrated control of schistosomiasis	2011	Acta Tropica	Utzinger J	English
183	literature	Comparative evaluation of models for infectious source control of schistosomiasis in lake and marshland regions	2011	Chinese Journal of Schistosomiasis Control	Wang JS	English
184	literature	Long-term effectiveness of the integrated schistosomiasis control strategy with emphasis on infectious source control in China: a 10-year evaluation from 2005 to 2014	2017	Parasitology Research	Wang X	English
185	literature	Evaluation of comprehensive measures with emphasis on schistosomiasis infectious source control at embankment level	2013	Chinese Journal of Schistosomiasis Control	Wu JY	English
186	literature	Study on distribution and countermeasures of Oncomelania snails in beach wetlands of Runzhou section of lower reaches of Yangtze River	2014	Chinese Journal of Schistosomiasis Control	Xia A	English
187	literature	Effect of comprehensive schistosomiasis control strategy based on infection source control in Hanchuan City	2014	Chinese Journal of Schistosomiasis Control	Xiang RD	English
188	literature	Measures and effectiveness of comprehensive schistosomiasis control along Xinglong River in Qianjiang City	2015	Chinese Journal of Schistosomiasis Control	Xiao XL	English
189	literature	Obstacle factors in implementation of integrated schistosomiasis prevention and control strategies with emphasis on infectious source in hilly endemic regions	2013	Chinese Journal of Schistosomiasis Control	Xu J	English
190	literature	Study on schistosomiasis control measures in mobile boat fishermen. III. Construction and application of regional joint mechanism for schistosomiasis examination and treatment in boatmen	2011	Chinese Journal of Schistosomiasis Control	Yang G	English
191	literature	Eco-social determinants of Schistosoma japonicum infection supported by multi-level modelling in Eryuan county, People's Republic of China	2015	Acta Tropica	Yang K	English
192	literature	Afforestation suppresses Oncomelania hupensis snail density through influencing algae in beaches of the Dongting Lake	2021	PLoS Neglected Tropical Diseases	Yang X	English
193	literature	SWOT analysis on snail control measures applied in the national schistosomiasis control programme in the People's Republic of China	2019	Infectious Diseases of Poverty	Yang X	English
194	literature	Ecological characteristics of Oncomelaniahupensisand water conservancy combined with schistosomiasis prevention and control	2019	Chinese Journal of Schistosomiasis Control	Yi-Xin H	English
195	literature	Measures of infection source control of schistosomiasis and their effects in four-lake regions of Hubei Province	2014	Chinese Journal of Schistosomiasis Control	Yue M	English
196	literature	Effectiveness of infectious source control after transmission control of schistosomiasis in Eryuan County of Yunnan Province	2019	Chinese Journal of Schistosomiasis Control	Yun Z	English
197	literature	Population genetics of the Schistosoma snail host Bulinus truncatus in Egypt	2017	Acta Tropica	Zein-Eddine R	English
198	literature	Evaluation on medium-term effect of schistosomiasis comprehensive control strategy based on infectious source control in Poyang Lake area	2012	Chinese Journal of Schistosomiasis Control	Zeng XJ	English
199	literature	Experimental study on the environmental fate of nitrogen in snail-macrophyte ecosystem for water purification	2012	Huan Jing Ke Xue	Zhou LH	English
200	literature	The effect and influencing factors of schistosomiasis control by forbidding livestock denaturing on marshland with Oncomelania snails	2010	Zhonghua Yu Fang Yi Xue Za Zhi	Zhu HQ	English
201	literature	Implementation and Barriers of Source Control Strategies for Schistosomiasis in Endemic Regions of Sichuan Province, China	2014	Master's Thesis	Lu LT	Chinese
202	literature	Integrated Control with a Focus on Source Containment: A Strategy for Schistosomiasis in the Yunnan Highland Mountains	2008	Master's Thesis	Luo TP	Chinese
203	literature	Assessing Integrated Control and Key Transmission Sources for Schistosomiasis in the Yunnan Plateau Mountains	2012	Master's Thesis	Shao ZT	Chinese
204	literature	Controlling Schistosomiasis in the Dongting Lake Region: A Study Based on Human-Water Interaction Dynamics in Transmission Sites	2016	PhD Thesis	Xie Q	Chinese
205	literature	The Three Gorges Project and Schistosomiasis: Assessing Water Level Changes and Disease Dynamics along the Anhui Reach of the Yangtze River	2018	Master's Thesis	Zhang GM	Chinese
206	Report	Reports of the ecological environmental management project in Erhai Lake in 2016	NA	NA	NA	Chinese
207	Report	Reports of the ecological environmental management project in Erhai Lake in 2017	NA	NA	NA	Chinese
208	Report	Reports of the ecological environmental management project in Erhai Lake in 2018	NA	NA	NA	Chinese
209	Report	Reports of the ecological environmental management project in Erhai Lake in 2019	NA	NA	NA	Chinese
210	Report	Reports of the ecological environmental management project in Erhai Lake in 2020	NA	NA	NA	Chinese
211	Report	Reports of the ecological environmental management project in Erhai Lake in 2021	NA	NA	NA	Chinese
212	Report	Reports of the ecological environmental management project in Erhai Lake in 2022	NA	NA	NA	Chinese
213	Report	Reports of the ecological environmental management project in Erhai Lake in 2023	NA	NA	NA	Chinese
214	Report	Reports of the ecological environmental management project in Erhai Lake in 2024	NA	NA	NA	Chinese
215	Report	Reports of the schistosomiasis control program in Yunnan Province of China in 2016	NA	NA	NA	Chinese
216	Report	Reports of the schistosomiasis control program in Yunnan Province of China in 2017	NA	NA	NA	Chinese
217	Report	Reports of the schistosomiasis control program in Yunnan Province of China in 2018	NA	NA	NA	Chinese
218	Report	Reports of the schistosomiasis control program in Yunnan Province of China in 2019	NA	NA	NA	Chinese
219	Report	Reports of the schistosomiasis control program in Yunnan Province of China in 2020	NA	NA	NA	Chinese
220	Report	Reports of the schistosomiasis control program in Yunnan Province of China in 2021	NA	NA	NA	Chinese
221	Report	Reports of the schistosomiasis control program in Yunnan Province of China in 2022	NA	NA	NA	Chinese
222	Report	Reports of the schistosomiasis control program in Yunnan Province of China in 2023	NA	NA	NA	Chinese
223	Report	Reports of the schistosomiasis control program in Yunnan Province of China in 2024	NA	NA	NA	Chinese
224	Book	Selected Historical and Cultural Materials on the Protection of Erhai Lake	2022	NA	CPPCC Dali Bai Autonomous Prefecture Committee	Chinese
